# Supplementary material for: Mitral Valve Prolapse, Arrhythmias, and Sudden Cardiac Death: The Role of Multimodality Imaging to Detect High-Risk Features
Source: Diagnostics (Basel). 2021 Apr 10;11(4):683. doi: 10.3390/diagnostics11040683 (PMC8070466; doi:10.3390/diagnostics11040683)
Supplement: Supplementary file 1 [file diagnostics-11-00683-s001.zip]

Archive with 3 entries (2 files):
- SI/
- SI/Video 1_curling_TTE.avi
- SI/Video 2_curling_CMR.avi
